# Supplementary material for: Difference and Variance in Nutrient Intake by Age for Older Adults Living Alone in Japan: Comparison of Dietary Reference Intakes for the Japanese Population
Source: Nutrients. 2021 Apr 23;13(5):1431. doi: 10.3390/nu13051431 (PMC8146330; doi:10.3390/nu13051431)
Supplement: Supplementary file 1 [file nutrients-13-01431-s001.zip]

Archive with 1 entries (1 files):
- nutrients-1147337-supplementary.pdf
